# Supplementary material for: LILRB1-directed CAR-T cells for the treatment of hematological malignancies
Source: Leukemia. 2025 Apr 5;39(6):1395–411. doi: 10.1038/s41375-025-02580-z (PMC12133591; doi:10.1038/s41375-025-02580-z)
Supplement: Supplementary file 2 — Supplementary Tables [file 41375_2025_2580_MOESM2_ESM.xlsx]

## Sheet: ST1. KMT2Ar patients
Supplementary Table 1. Characteristc of KMT2A rearranged patients empolyed in MS analysis.
Sample no	KMT2A rearrangement	Age at diagnosis [y-years, m-months]	Sex	Dignosis – D, Relapse – R
PDX#1	MLL-AF4	11 y	female	D
PDX#2	MLL-AF4	4 y	female	D
PDX#3	MLL-AF4	48 y	female	D
PDX#4	MLL-AF4	29 y	female	D
PDX#5	MLL-ENL	3 m	female	R
PDX#6	MLL-AF4	3.5 y	male	R

## Sheet: ST2. Potential CAR tagets
Supplementary Table 2. Potential CAR targets from proteomic MS analysis.
gene name	location	Transmembrane regions	tissue specificity	leukocyte expression (HPA)
CD19	Membrane	1	Colon, Lymphoid tissue	B-cells specific
CD22	Membrane, Intracellular	1	Ovary, Spleen	B-cells specific
CD38	Intracellular (HPA) / membrane (Uniprot)	1	Spleen	B-cells, dendritic cells, NK-cells
CD48	Membrane, Secreted	1	Spleen	all types
CD70	Membrane, Intracellular	1	Brain	T-cells, B-cells
CD72	Membrane, Intracellular	1	Spleen	B-cells specific
CD79A	Membrane, Intracellular	1	Spleen	B cell specific
CD79B	Membrane	1	Spleen	B-cells mainly, monocytes (low)
CXCR4	Membrane	7	Bone.Marrow	all types
HLA-F	Membrane	1-3 (depends on the isoform)	Lymph.Node	all types
IL7R	Membrane, Intracellular	1	Lung, Small.Intestine, Spleen	T-cells, NK-cells
ITGA4	Membrane, Intracellular	1	Spleen	all types
ITGB3	Membrane, Intracellular	1	Thyroid	granulocytes
ITGB7	Membrane, Intracellular	1	Spleen	granulocytes, T-cells, B-cells, dendritic cells, NK-cells
LAIR1	Membrane, Intracellular	1	Spleen	all types
LILRB1	Membrane	1	Spleen	monocytes mainly
LILRB4	Membrane, Intracellular	1	Spleen	monocytes, dendritic cells
TLR2	Membrane, Intracellular	1	Appendix	granulocytes, monocytes, dendritic cells

## Sheet: ST3. LILRB1 in organs
Supplementary Table 3. LILRB1 expression level in various cell types in liver, lung, PBMC and bone marrow (data from The Human Protein Atlas; RNA single cell type tissue cluster data)
Gene	Gene name	Tissue	Cluster	Cell type	Read count	normalized Transcripts Per Million
ENSG00000104972	LILRB1	bone marrow	c-5	macrophages	244	247.3
ENSG00000104972	LILRB1	lung	c-15	macrophages	542	220.5
ENSG00000104972	LILRB1	pbmc	c-6	monocytes	190	108.5
ENSG00000104972	LILRB1	liver	c-15	kupffer cells	54	104
ENSG00000104972	LILRB1	liver	c-2	kupffer cells	189	92.9
ENSG00000104972	LILRB1	lung	c-4	macrophages	1660	78.9
ENSG00000104972	LILRB1	pbmc	c-0	macrophages	263	74.8
ENSG00000104972	LILRB1	pbmc	c-10	dendritic cells	19	68.4
ENSG00000104972	LILRB1	pbmc	c-7	t-cells	49	60.6
ENSG00000104972	LILRB1	bone marrow	c-3	b-cells	78	58.9
ENSG00000104972	LILRB1	liver	c-10	kupffer cells	52	53.7
ENSG00000104972	LILRB1	lung	c-2	macrophages	1612	46.8
ENSG00000104972	LILRB1	lung	c-12	macrophages	500	46.7
ENSG00000104972	LILRB1	liver	c-6	kupffer cells	25	44.9
ENSG00000104972	LILRB1	lung	c-1	macrophages	1426	44.5
ENSG00000104972	LILRB1	liver	c-16	b-cells	9	43.5
ENSG00000104972	LILRB1	lung	c-13	macrophages	567	42.5
ENSG00000104972	LILRB1	lung	c-16	t-cells	50	39.1
ENSG00000104972	LILRB1	bone marrow	c-6	t-cells	16	35.5
ENSG00000104972	LILRB1	bone marrow	c-2	t-cells	66	34.3
ENSG00000104972	LILRB1	pbmc	c-8	b-cells	22	33.9
ENSG00000104972	LILRB1	lung	c-22	macrophages	106	30.4
ENSG00000104972	LILRB1	bone marrow	c-9	b-cells	10	28.8
ENSG00000104972	LILRB1	bone marrow	c-0	t-cells	56	18.3
ENSG00000104972	LILRB1	lung	c-20	b-cells	13	17.4
ENSG00000104972	LILRB1	bone marrow	c-8	plasma cells	11	16.6
ENSG00000104972	LILRB1	liver	c-8	t-cells	10	12.6
ENSG00000104972	LILRB1	lung	c-17	alveolar cells type 2	13	12
ENSG00000104972	LILRB1	pbmc	c-4	nk-cells	11	9.6
ENSG00000104972	LILRB1	lung	c-10	t-cells	16	6.3
ENSG00000104972	LILRB1	liver	c-3	plasma cells	11	5.5
ENSG00000104972	LILRB1	liver	c-14	t-cells	3	5.5
ENSG00000104972	LILRB1	pbmc	c-2	t-cells	8	5
ENSG00000104972	LILRB1	lung	c-19	club cells	20	2.7
ENSG00000104972	LILRB1	lung	c-23	ciliated cells	14	2.6
ENSG00000104972	LILRB1	liver	c-5	endothelial cells	2	2.5
ENSG00000104972	LILRB1	liver	c-11	fibroblasts	2	2.4
ENSG00000104972	LILRB1	liver	c-12	hepatocytes	2	2.4
ENSG00000104972	LILRB1	bone marrow	c-4	t-cells	2	2.4
ENSG00000104972	LILRB1	lung	c-9	fibroblasts	8	2.3
ENSG00000104972	LILRB1	lung	c-7	endothelial cells	10	1.6
ENSG00000104972	LILRB1	pbmc	c-5	t-cells	2	1.5
ENSG00000104972	LILRB1	bone marrow	c-7	erythroid cells	2	1.5
ENSG00000104972	LILRB1	pbmc	c-1	t-cells	4	1.4
ENSG00000104972	LILRB1	pbmc	c-3	t-cells	2	1.4
ENSG00000104972	LILRB1	liver	c-1	t-cells	2	1.3
ENSG00000104972	LILRB1	lung	c-5	endothelial cells	2	1.2
ENSG00000104972	LILRB1	liver	c-0	hepatocytes	3	0.8
ENSG00000104972	LILRB1	lung	c-14	granulocytes	1	0.5
ENSG00000104972	LILRB1	lung	c-18	endothelial cells	1	0.5
ENSG00000104972	LILRB1	liver	c-4	hepatocytes	1	0.4
ENSG00000104972	LILRB1	liver	c-7	smooth muscle cells	1	0.4
ENSG00000104972	LILRB1	lung	c-11	alveolar cells type 2	4	0.4
ENSG00000104972	LILRB1	lung	c-0	alveolar cells type 2	26	0.3
ENSG00000104972	LILRB1	lung	c-3	alveolar cells type 1	7	0.2
ENSG00000104972	LILRB1	lung	c-8	alveolar cells type 2	8	0.2
ENSG00000104972	LILRB1	liver	c-9	hepatocytes	0	0
ENSG00000104972	LILRB1	liver	c-13	t-cells	0	0
ENSG00000104972	LILRB1	liver	c-17	cholangiocytes	0	0
ENSG00000104972	LILRB1	liver	c-18	hepatocytes	0	0
ENSG00000104972	LILRB1	liver	c-19	erythroid cells	0	0
ENSG00000104972	LILRB1	lung	c-6	alveolar cells type 1	0	0
ENSG00000104972	LILRB1	lung	c-21	endothelial cells	0	0
ENSG00000104972	LILRB1	lung	c-24	smooth muscle cells	0	0
ENSG00000104972	LILRB1	lung	c-25	endothelial cells	0	0
ENSG00000104972	LILRB1	lung	c-26	ciliated cells	0	0
ENSG00000104972	LILRB1	pbmc	c-9	platelets	0	0
ENSG00000104972	LILRB1	bone marrow	c-1	t-cells	0	0

## Sheet: ST4. LILRB1 in pediatric cohort
Supplementary Table 4. LILRB1 levels in pediatric B-ALL primary samples assessed by flow cytometry.
B-ALL samples analysed at diagnosis
	T cells		Monocytes		B-ALL cells
no.	Median - CD85j_HPF1:Pacific Blue-A	SD - CD85j_HPF1:Pacific Blue-A	Median - CD85j_HPF1:Pacific Blue-A	SD - CD85j_HPF1:Pacific Blue-A	Median - CD85j_HPF1:Pacific Blue-A	SD - CD85j_HPF1:Pacific Blue-A
1	260.75	1024.77			966.13	1112.05
2	224.84	1155.23	8070.51	8892.44	1069.41	924.76
3	114.52	388.14			1097.26	587.15
4	150.18	1135.02	5863.74	11578.5	860.88	923.59
5	131.39	453.65	8702.83	12696.8	2229.8	1748.01
6	78.66	1183.48	16166.3	8685.44	1312.2	1132.78
7	171	792.78	5636.74	8913.98	1210.93	772.66
8	165.09	1925.46	8207.9	14261.1	1674.3	1792.08
9	324.94	878.01			2009.7	1710.61
10	132.11	442.76	12834.9	8318.78	349.96	500.07
11	216.3	2863.52	2806.2	6717.31	1522.86	1661.96
12	157.51	944.23			1453.38	1185.24
13	145.53	1197.68	2534.08	3354.74	1328.53	1704.45
14	407.07	4524.21	1162.05	9120.11	2585.23	3784.43
15	201.76	3682.23	5497.79	12435.8	1968.49	1156.01
16	586.05	6105.26	9563.33	7100.47	5639.98	3120.66
17	112.31	3737.71			2808.33	3613.88
18	87.43	2015.21	3646.38	5977.93	1950.6	1506.39
19	217.86	4290.98	7003.42	6937.51	1726	2043.22
20	136.52	1341.77	2755.67	4111.94	2729.89	1572.46
21	249.73	1656.26	3610.24	3642.79	3247.85	2139.89
Mean	154.73	1962.13	8694.47	8681.76	1742.72	2081.02
B-ALL samples analysed at relapse
	T cells		Monocytes		B-ALL cells
no.	Median - CD85j_HPF1:Pacific Blue-A	SD - CD85j_HPF1:Pacific Blue-A	Median - CD85j_HPF1:Pacific Blue-A	SD - CD85j_HPF1:Pacific Blue-A	Median - CD85j_HPF1:Pacific Blue-A	SD - CD85j_HPF1:Pacific Blue-A
1	197.81	974.24			1974.7	1062.01
2	225.65	1242.97	7800.17	8850.56	1056.85	807.78
3	222.42	342.12	3793.36	2789.89	2501.07	1413.93
4	330.34	2077.46	5789.37	9101.39	1327.68	965.06
5	93.76	351.54			1551.73	1179.68
6	251.91	902.09			2427.5	1259.28
7	131.93	715.69	3748.34	4520.75	1738.41	1070.87
Mean	166.48	948.31	5659.94	7903.17	1857.5	1258.72

## Sheet: ST5A. LILRB1 in adult B-ALL
Supplementary Table 5A. LILRB1 levels in adult B-ALL primary samples assessed by flow cytometry.
patient no.	B-ALL cells Median - CD85j APC-A	isotypic control Median - CD85j APC-A	lymphocytes Median - CD85j APC-A	% CD85j positive B-ALL cells	patient age
1	1730	32.1	207	92.5	21
2	1250	11.3	155	85	42
3	260	28	42	22.5	48
4	2280	23.3	166	100	65
5	5100	26.6	278	100	70
6	1000	35.3	120	70.5	69
7	2140	11.4	163	98	54
8	1200	24	168	85	41
9	1500	16	86	96	28
10	330	15.32	41	45	52
11	350	16.6	53	52	46
12	1940	28.1	162	96	65
Mean	1590	22.335	136.75	78.5417	50
SD	1305.89	8.058	71.6013	25.6235	15.7

## Sheet: ST5B. LILRB1 in adult B-NHL
Supplementary Table 5B. LILRB1 levels in adult B-NHL primary samples assessed by flow cytometry.
patient no.	B-NHL type	lymphoma cells Median - CD 85j APC-A	isotypic control Median - CD85j APC-A	lymphocytes Median - CD85j APC-A	% CD85j positive lymphoma cells	patient age
1	MZL	3450	25.8	180	100	72
2	MZL	1260	18.61	120	92	85
3	MZL	3070	24	105	100	79
4	MZL	630	24	137	57	88
5	MZL	1560	27.3	92	98.5	72
6	MZL	1700	34.4	140	91	53
7	MCL	2250	22.9	176	100	76
8	MCL	1200	36.3	74	94	79
9	MCL	20	16.1	15	2	73
10	MCL	150	28.1	95	5	68
Mean		1529	25.751	113.4	73.95	74.5
SD		1144.19	6.25746	49.1759	39.2644	9.74394

## Sheet: ST6. LILRB1 in monocytic AML
Supplementary Table 6. LILRB1 levels in monocytic AML primary samples assessed by flow cytometry.
patient no.	immature monocytic Median - CD85j APC-A	% CD85j positive immature monocytic cells	mature monocytic Median - CD85j APC-A	% CD85j positive mature monocytic cells	isotypic control Median - CD85j APC-A	lymphocytes Median - CD85j APC-A	patient age
1	2780	99	4700	100	76.5	142	67
2	1680	88	2060	96	81.2	151	81
3	350	45	950	66	143	192	66
4	2750	96	10040	100	52.6	298	70
5	190	36	2350	87	28.8	136	71
6	3910	97	3580	100	33.8	147	76
7	1330	72	6740	100	92.3	228	72
8	4230	88			38.2	101	53
Mean	2152.5	77.625	4345.71	92.7143	68.3	174.375	69.5
SD	1519.2	24.5353	3151.92	12.7111	38.3457	62.8716	8.22887
